# Supplementary material for: Comparison of Protective Effects of Polyphenol-Enriched Extracts from Thinned Immature Kiwifruits and Mature Kiwifruits against Alcoholic Liver Disease in Mice
Source: Foods. 2024 Sep 26;13(19):3072. doi: 10.3390/foods13193072 (PMC11475074; doi:10.3390/foods13193072)
Supplement: Supplementary file 1 [file foods-13-03072-s001.zip]

Archive with 1 entries (1 files):
- foods-3204068-supplementary.pdf
